# Supplementary material for: Sensory experience during locomotion promotes recovery of function in adult visual cortex
Source: eLife. 2014 Jun 26;3:e02798. doi: 10.7554/eLife.02798 (PMC4070284; doi:10.7554/eLife.02798)
Supplement: Figure 4—figure supplement 2—source data 2. — DOI: http://dx.doi.org/10.7554/eLife.02798.014 [file elife02798s002.csv]

0.117	0.01
1.086	1.06
0.934	0.30
4.314	1.91
0.000	0.01
0.917	0.10
15.538	3.21
2.113	1.16
0.809	0.36
19.132	4.85
4.115	4.34
4.185	7.31
18.623	8.33
2.871	1.21
14.708	8.59
0.072	0.00
0.675	0.54
2.490	0.29
1.190	0.17
11.952	7.95
8.035	4.90
5.757	2.16
0.352	0.01
4.152	3.24
2.533	1.26
1.200	0.82
0.560	5.42
0.807	8.29
6.603	4.77
1.492	13.60
1.139	8.88
2.699	3.00
0.273	0.40
2.157	3.16
0.150	0.77
1.676	5.42
0.000	0.03
0.343	0.25
5.018	0.52
0.900	0.41
0.413	0.13
5.749	4.40
0.682	0.14
0.314	0.64
0.253	0.21
2.195	0.27
3.926	0.48
2.111	0.25
0.118	0.09
9.255	6.46
0.296	3.15
7.109	4.49
2.839	0.73
0.928	0.67
7.124	2.68
10.080	8.02
4.845	0.51
0.831	0.60
1.766	0.67
0.609	0.19
6.037	2.97
2.292	0.27
5.000	0.99
3.896	0.48
9.522	6.48
0.382	3.09
7.041	4.66
2.910	0.80
10.432	4.53
0.928	0.66
2.373	0.62
9.942	12.60
1.146	1.07
1.161	0.45
0.534	0.23
11.465	9.51
0.115	0.05
0.744	0.64
4.486	2.42
0.388	0.69
7.077	1.36
7.076	2.04
11.679	2.39
0.355	0.13
2.222	0.28
0.243	0.02
5.450	1.09
6.996	1.71
14.171	10.04
0.128	0.04
0.718	0.30
2.369	0.65
0.607	0.09
3.161	0.61
9.857	12.54
1.160	0.36
11.127	9.10
11.707	1.94
2.539	1.44
7.507	2.15
0.744	0.51
4.498	1.96
7.438	1.76
2.202	0.38
1.172	0.51
13.782	9.87
7.368	4.16
1.739	0.94
0.956	0.47
5.137	0.73
0.122	0.02
15.299	7.78
0.318	0.07
0.796	1.58
12.332	3.60
1.664	0.48
0.234	0.15
1.148	0.92
0.477	0.15
6.121	3.02
15.174	7.78
0.796	1.57
0.000	0.00
12.424	1.70
1.767	0.28
0.419	0.10
0.000	4.80
0.425	3.56
0.675	0.02
0.287	0.02
0.000	0.00
0.344	0.10
1.405	0.02
5.578	4.45
0.460	0.09
2.756	0.39
0.122	0.00
0.880	0.07
0.243	0.34
0.315	0.05
0.746	0.02
0.477	0.11
2.756	0.71
1.070	0.24
0.501	0.63
0.118	0.02
0.364	0.12
3.275	4.51
8.787	1.27
2.975	1.33
2.960	2.10
5.568	5.47
1.158	0.43
2.710	0.34
2.561	0.77
1.254	0.12
4.565	0.54
0.366	0.01
3.600	0.16
2.960	0.32
9.602	5.88
0.742	0.07
2.515	1.35
0.127	0.01
3.946	2.75
1.416	0.85
1.500	0.42
2.256	0.36
4.547	2.48
1.258	0.18
6.524	0.95
1.707	1.39
0.538	0.52
0.525	0.11
0.564	0.12
3.543	0.84
0.390	0.09
0.118	0.00
5.014	0.40
1.444	0.56
5.127	1.21
17.642	10.42
1.186	0.05
8.116	2.57
1.553	0.48
3.588	2.43
24.941	8.38
3.567	4.60
5.635	2.96
2.324	1.12
0.256	0.58
3.365	1.73
4.531	4.52
12.679	6.45
0.834	0.15
0.781	0.30
2.418	0.46
0.530	0.20
12.137	8.27
0.245	0.03
5.881	0.91
7.744	1.54
23.214	11.34
5.444	2.82
1.706	0.95
0.621	0.10
7.976	2.99
0.713	0.38
12.880	4.08
3.526	0.30
1.832	0.12
0.000	0.01
0.352	0.05
0.855	3.63
0.791	0.83
0.489	0.54
0.112	0.03
0.342	0.23
0.491	0.29
1.122	2.13
0.965	0.23
3.199	0.59
17.476	11.53
3.681	0.39
1.736	0.83
1.868	0.51
0.143	0.05
3.733	1.33
2.058	1.83
10.398	3.56
0.145	0.04
1.602	0.19
0.926	0.72
10.551	14.27
0.818	0.44
0.000	0.00
0.541	0.18
0.118	0.02
3.227	0.27
6.589	3.31
2.735	0.15
2.837	0.23
12.768	2.80
0.118	0.04
2.397	0.08
4.016	3.57
1.057	0.09
0.222	0.10
4.634	0.95
6.284	1.15
0.115	0.02
2.284	0.79
0.352	0.09
11.950	3.45
5.154	5.46
0.740	0.83
1.129	0.65
6.787	2.74
3.711	1.13
0.116	0.03
1.597	0.33
0.320	0.62
5.246	0.13
1.430	0.23
3.559	0.98
2.491	0.36
1.608	0.26
1.428	0.48
1.562	0.19
3.779	1.08
15.234	9.55
8.444	7.57
0.553	0.51
9.548	3.49
4.922	3.57
0.385	0.06
6.827	2.93
4.854	1.91
0.339	0.12
7.074	1.09
2.962	0.50
2.416	0.05
0.123	0.01
5.639	3.04
0.772	0.31
0.000	1.33
0.353	0.04
2.550	1.10
3.117	0.51
0.894	1.16
0.000	0.01
6.870	1.48
0.552	1.46
0.111	1.46
3.255	0.56
0.736	0.61
1.621	1.84
0.000	0.03
0.404	1.18
7.105	1.18
0.555	0.81
0.116	0.02
0.229	1.52
0.118	0.04
0.497	0.41
2.706	13.95
0.245	0.20
0.066	0.13
0.117	0.02
0.271	6.74
0.250	1.39
0.304	7.40
1.796	0.40
5.404	14.74
0.572	1.16
0.000	0.03
0.278	0.47
2.732	10.77
1.657	0.29
0.236	0.02
0.318	1.12
5.389	17.31
1.796	0.42
0.423	0.63
0.566	1.17
0.347	0.97
1.846	2.54
0.118	0.00
4.795	2.44
3.347	0.03
1.773	0.06
0.465	0.00
6.692	3.77
1.784	0.08
0.115	0.02
1.081	0.53
1.517	0.89
13.399	10.19
8.058	2.52
0.109	0.01
0.882	0.20
1.499	0.02
7.398	2.17
0.235	0.15
4.142	0.09
1.065	1.50
0.313	0.05
0.122	0.01
15.645	0.47
1.107	0.69
9.917	7.98
0.560	0.71
1.142	0.03
21.005	18.92
10.513	5.74
8.554	2.30
1.490	0.74
0.143	0.03
3.939	5.46
1.463	5.76
5.480	2.63
7.026	12.04
1.652	0.55
0.168	0.06
0.765	0.40
0.605	1.23
3.666	3.70
0.856	0.72
0.232	0.45
0.000	0.03
0.222	0.02
0.222	0.03
0.345	1.03
0.693	0.32
1.222	0.05
1.196	0.34
6.754	0.87
1.499	0.01
0.860	0.45
0.337	0.17
0.227	1.71
0.000	0.02
0.320	0.50
2.028	0.78
0.083	11.98
0.274	0.64
1.371	2.04
0.130	0.01
0.326	0.16
1.645	0.40
1.702	0.48
0.651	0.08
0.433	0.21
0.118	0.00
0.564	0.71
11.036	6.43
0.124	0.03
10.448	7.12
0.621	0.21
24.580	28.87
0.295	0.07
0.561	0.03
4.007	2.20
6.101	1.56
0.808	0.45
7.158	4.12
14.935	19.50
3.895	2.72
0.000	0.02
11.273	1.29
13.447	8.24
1.995	0.39
1.621	0.51
5.574	1.15
26.550	28.46
4.084	0.56
1.324	0.67
1.920	0.30
6.632	3.00
1.002	0.71
21.169	19.30
5.111	3.05
2.365	1.19
3.868	2.54
0.151	0.00
11.652	1.21
13.025	8.29
6.132	1.35
11.029	0.02
4.730	1.62
0.422	0.26
0.354	0.01
0.227	0.09
7.307	0.38
25.139	0.62
1.726	0.50
0.737	0.32
6.306	1.18
7.720	0.27
6.708	1.12
1.934	0.10
1.820	0.51
0.122	0.02
0.388	0.21
7.235	0.42
0.336	0.06
1.595	0.45
0.202	0.04
1.292	0.40
1.601	0.15
0.119	0.11
0.693	0.28
15.499	6.96
0.503	0.16
0.105	0.04
2.793	0.15
1.710	0.63
3.617	2.61
11.743	2.95
5.103	0.26
2.344	0.31
0.344	0.08
2.680	2.43
4.111	0.36
10.630	7.31
0.310	0.11
1.373	0.40
25.355	21.24
0.222	0.05
0.314	0.24
0.197	0.05
7.441	1.10
2.930	1.09
1.772	3.04
1.932	0.57
3.849	1.01
0.073	0.02
14.655	5.53
1.259	0.31
18.428	10.76
1.194	0.66
2.398	0.83
2.118	2.51
1.066	1.08
0.980	0.38
1.055	0.25
0.060	0.04
0.567	0.17
0.366	0.10
0.849	0.15
0.767	0.47
17.849	3.76
7.671	2.26
0.438	0.01
7.482	0.24
1.081	0.07
8.496	0.44
0.694	0.04
0.000	0.00
4.440	0.06
3.004	0.48
0.578	0.04
0.117	0.01
26.371	1.82
2.963	0.74
6.610	0.56
17.291	6.88
0.122	0.34
1.878	0.58
2.379	0.42
0.812	0.57
10.039	13.42
1.898	0.08
0.202	0.01
7.998	1.45
3.320	0.76
1.903	0.48
1.557	0.84
2.093	0.43
18.127	20.47
0.131	0.03
3.034	0.71
0.622	0.17
9.741	0.76
1.114	0.12
3.117	0.84
4.308	3.87
2.093	2.17
2.539	0.01
0.438	0.21
0.351	0.27
0.079	0.08
1.312	0.98
3.689	0.53
5.228	2.69
4.270	0.67
1.483	0.34
0.119	0.01
0.127	0.17
0.113	0.03
4.088	0.35
0.498	0.10
2.197	0.40
1.476	0.08
0.597	0.13
0.924	0.29
4.954	1.39
0.245	0.16
0.713	0.03
6.265	1.03
1.396	0.03
1.713	0.10
0.000	0.00
1.808	0.39
0.120	0.10
0.300	0.67
0.768	2.49
0.000	0.04
0.238	0.13
1.617	0.45
3.020	0.20
0.394	5.74
0.589	0.64
0.144	0.10
0.118	0.13
1.762	0.78
2.031	0.16
0.461	0.03
5.535	1.39
0.287	0.66
4.803	0.51
0.262	0.09
1.453	0.03
0.736	0.15
0.911	2.79
0.367	0.33
0.402	0.68
0.466	5.85
0.238	0.13
1.746	0.55
0.572	0.59
1.812	0.74
1.641	0.17
1.667	1.03
5.608	0.01
8.500	0.01
4.337	0.03
6.279	0.00
1.556	0.02
1.563	0.00
3.918	0.01
0.000	0.03
0.414	0.81
0.762	0.06
0.221	0.04
1.193	0.89
0.000	0.14
0.111	0.14
0.529	2.00
0.000	0.01
0.474	0.01
0.216	0.04
0.253	0.35
1.667	1.03
8.500	0.01
5.608	0.02
1.632	0.18
1.604	0.00
3.562	0.01
3.906	0.03
1.556	0.02
0.000	0.01
0.414	0.87
0.762	0.07
1.025	2.46
1.326	0.29
0.276	0.01
0.000	0.14
0.000	0.01
0.834	0.08
0.157	0.40
1.096	1.41
8.459	1.17
2.837	1.58
2.909	2.99
0.284	0.16
1.018	0.58
5.483	3.64
1.074	1.69
1.516	0.34
9.691	6.08
1.721	0.64
3.515	0.29
2.472	1.37
0.925	2.31
2.242	2.04
1.461	0.82
5.453	0.63
4.080	2.93
1.790	0.79
1.865	1.36
3.627	0.83
0.586	0.12
6.905	0.95
0.500	0.25
4.111	4.70
4.909	2.06
1.889	1.96
0.874	0.10
6.165	1.82
17.813	10.26
0.836	0.29
3.952	2.78
24.451	7.62
1.911	0.53
7.825	2.42
0.906	0.77
5.069	2.70
2.416	1.40
2.284	1.51
2.023	1.27
4.318	4.03
4.117	1.53
